# Supplementary material for: Fuel Characteristics and Phytotoxicity Assay of Biochar Derived from Rose Pruning Waste
Source: Materials (Basel). 2024 Apr 19;17(8):1895. doi: 10.3390/ma17081895 (PMC11051787; doi:10.3390/ma17081895)
Supplement: Supplementary file 1 [file materials-17-01895-s001.zip]

Archive with 1 entries (1 files):
- materials-2916891-supplementary.xlsx
