# Supplementary material for: Fuel Characteristics and Phytotoxicity Assay of Biochar Derived from Rose Pruning Waste
Source: Materials (Basel). 2024 Apr 19;17(8):1895. doi: 10.3390/ma17081895 (PMC11051787; doi:10.3390/ma17081895)
Supplement: Supplementary file 1 [file materials-17-01895-s001.zip › materials-2916891-supplementary.xlsx]

## Sheet: Read me
This is a Supplementary File containing raw data obtained in the research titled "Fuel Characteristics and Phytotoxicity Assay of Biochar Derived From Rose Pruning Waste". The file is divided into three sheets. Sheet 1 "BC production" contains data on biochar production performance parameters (MY, EDr, EY, EG). Sheet 2 "BC fuel properties" contains data on biochar fuel characteristics, while Shee…

## Sheet: BC production
The sheet contains data on biochar production performance parameters (MY, EDr, EY, EG). This is raw data that is presented in The manuscript in Table 3. For more data please check Section 2.2. Pyrolysis of rose pruning waste
Temperature, °C	Time, min	MY, % (mass yield)	EDr, - (energy densification ratio)	EY, % (energy yield)	EG (energy gain), %
200	20	97.8856	1.00936	98.8014	44.2494
200	20	97.85	1.00936	98.7655	43.5176
200	20	97.577	1.00936	98.49	38.6144
200	20	97.558	1.00936	98.4707	38.3132
200	40	96.9171	1.0277	99.6021	89.865
200	40	96.7636	1.0277	99.4444	85.6021
200	40	95.6141	1.0277	98.263	63.167
200	40	95.4558	1.0277	98.1004	60.9673
200	60	92.4721	1.05878	97.9072	78.0777
200	60	91.9758	1.05878	97.3818	73.2489
200	60	92.1171	1.05878	97.5314	74.562
200	60	91.6684	1.05878	97.0564	70.5465
250	20	94.1769	1.02137	96.1895	36.6988
250	20	93.7203	1.02137	95.7231	34.03
250	20	91.7224	1.02137	93.6825	25.8167
250	20	91.8689	1.02137	93.8321	26.2816
250	40	84.255	1.17205	98.7512	109.274
250	40	82.8807	1.17205	97.1405	100.502
250	40	78.3662	1.17205	91.8492	79.5291
250	40	78.6397	1.17205	92.1698	80.5474
250	60	73.7253	1.18133	87.0943	69.015
250	60	72.749	1.18133	85.941	66.5426
250	60	72.447	1.18133	85.5842	65.8132
250	60	72.5016	1.18133	85.6487	65.9439
300	20	78.8067	1.09775	86.5099	46.1223
300	20	78.0439	1.09775	85.6726	44.5199
300	20	77.0784	1.09775	84.6127	42.6446
300	20	75.245	1.09775	82.6001	39.4863
300	40	55.7396	1.34989	75.2424	79.053
300	40	55.1816	1.34989	74.4892	78.0688
300	40	53.7156	1.34989	72.5102	75.596
300	40	54.8834	1.34989	74.0866	77.5527
300	60	51.3229	1.37135	70.3818	76.289
300	60	51.0617	1.37135	70.0236	75.8818
300	60	49.5002	1.37135	67.8823	73.5355
300	60	49.5482	1.37135	67.948	73.6054
350	20	60.3323	1.26124	76.0938	65.8584
350	20	56.8664	1.26124	71.7225	60.5664
350	20	55.287	1.26124	69.7305	58.4271
350	20	52.1548	1.26124	65.7799	54.602
350	40	45.7543	1.35766	62.119	65.9341
350	40	43.3591	1.35766	58.8671	63.1459
350	40	49.5326	1.35766	67.2486	70.8703
350	40	42.9525	1.35766	58.3151	62.6959
350	60	43.3797	1.38287	59.9887	67.6215
350	60	43.9589	1.38287	60.7896	68.3204
350	60	43.0442	1.38287	59.5247	67.2232
350	60	43.5204	1.38287	60.1832	67.7899
400	20	50.2417	1.2275	61.6716	45.7204
400	20	49.1288	1.2275	60.3054	44.7202
400	20	47.0977	1.2275	57.8122	43.0032
400	20	44.9444	1.2275	55.1691	41.3213
400	40	41.7162	1.34052	55.9213	58.424
400	40	41.4613	1.34052	55.5796	58.1696
400	40	40.7854	1.34052	54.6735	57.5056
400	40	41.0144	1.34052	54.9805	57.7289
400	60	37.655	1.4488	54.5548	71.9873
400	60	37.1092	1.4488	53.764	71.3626
400	60	40.7193	1.4488	58.9943	75.7084
400	60	37.9059	1.4488	54.9182	72.2782
450	20	44.2759	1.30531	57.7939	54.7901
450	20	43.2876	1.30531	56.5038	53.8353
450	20	41.7294	1.30531	54.4699	52.3958
450	20	42.0761	1.30531	54.9225	52.7094
450	40	34.8849	1.41575	49.3883	63.8483
450	40	36.0027	1.41575	50.9708	64.9635
450	40	34.9611	1.41575	49.4961	63.9231
450	40	35.8018	1.41575	50.6864	64.7603
450	60	34.5522	1.47327	50.9047	72.3125
450	60	33.9399	1.47327	50.0026	71.6422
450	60	34.1626	1.47327	50.3307	71.8845
450	60	33.9678	1.47327	50.0437	71.6725
500	20	37.1571	1.40972	52.3812	65.1981
500	20	35.9991	1.40972	50.7488	64.0185
500	20	36.3817	1.40972	51.2881	64.4034
500	20	36.59	1.40972	51.5818	64.615
500	40	33.4118	1.48199	49.5158	72.3834
500	40	32.9455	1.48199	48.8249	71.8801
500	40	32.5834	1.48199	48.2882	71.494
500	40	32.7969	1.48199	48.6046	71.7211
500	60	32.7051	1.49863	49.0128	74.0957
500	60	31.8812	1.49863	47.778	73.1994
500	60	31.877	1.49863	47.7717	73.1949
500	60	31.6813	1.49863	47.4784	72.9852

## Sheet: BC fuel properties
The sheet contains data on biochar fuel characteristics (MC - moisture content, VS - volatile solids, VM - volatile matter, FC - fixed carbon, AC - ash content, HHV - high heating value). This is raw data that is presented in The manuscript in Table 4. For more data please check Section 2.3. Fuel properties determination
Pyrolysis condition		as recived	as air-dry base	as dried basis
Temperature, °C	Time, min	MC, %	MC, %	MC, %	VS, %	VM, %	FC, %	AC, %	HHV, J/g
Raw	Raw	55.2425	8.73842	0	96.8203	75.93	20.8903	3.17974	18582
Raw	Raw	56.2645	8.16454	0	97.3056	74.98	22.3256	2.69441	18154
Raw	Raw	57.1607	7.99211	0	97.5668	75.64	21.9268	2.43318	18201
200	20	0	1.13609	0	97.0171	75.6423	21.3748	2.98289	18162
200	20	0	0.656074	0	97.3068	74.6098	22.697	2.69322	18950
200	20	0	0.524148	0	97.0894	74.7423	22.3472	2.91055	18339
200	40	0	0.771828	0	97.1609	73.58	23.5809	2.83909	19022
200	40	0	0.569886	0	96.7521	72.55	24.2021	3.24786	18893
200	40	0	0.434652	0	97.5764	72.322	25.2544	2.4236	18544
200	60	0	0.734544	0	96.4543	70.21	26.2443	3.54573	19154
200	60	0	0.297471	0	96.8921	68.96	27.9321	3.10791	19907
200	60	0	0.14475	0	96.7105	69.677	27.0335	3.28947	19105
250	20	0	1.33682	0	97.1068	72.5128	24.5939	2.89324	18850
250	20	0	0.760972	0	97.0798	72.1519	24.9279	2.92017	17997
250	20	0	0.567761	0	97.0829	75.0237	22.0593	2.91708	19264
250	40	0	2.81204	0	95.9465	64.44	31.5065	4.0535	21183
250	40	0	2.5143	0	95.6729	65.65	30.0229	4.3271	21916
250	40	0	2.09337	0	96.3852	64.99	31.3952	3.61483	21290
250	60	0	2.14314	0	95.8361	55.23	40.6061	4.16385	21506
250	60	0	1.77694	0	96.3048	54.32	41.9848	3.69515	22113
250	60	0	1.65013	0	96.5106	54.84	41.6706	3.48936	21280
300	20	0	2.58657	0	94.2542	65.54	28.7142	5.74579	20017
300	20	0	2.28132	0	94.6067	63.39	31.2167	5.39326	19775
300	20	0	1.91992	0	95.235	64.53	30.705	4.76497	20515
300	40	0	2.15082	0	93.7449	45.31	48.4349	6.25509	24512
300	40	0	1.69642	0	93.8926	46.7	47.1926	6.10744	25021
300	40	0	1.5007	0	94.7469	45.82	48.9269	5.25313	24626
300	60	0	2.78494	0	92.7144	50.65	42.0644	7.28559	24280
300	60	0	2.56144	0	92.6821	50.73	41.9521	7.31794	25647
300	60	0	2.13729	0	93.2887	51.18	42.1087	6.7113	25411
350	20	0	2.19711	0	89.4352	59.19	30.2451	10.5648	22857
350	20	0	1.93334	0	86.4054	57.957	28.4484	13.5946	23358
350	20	0	1.5529	0	93.4275	59.7748	33.6527	6.57246	23074
350	40	0	2.85753	0	90.9394	37.47	53.4694	9.06064	25130
350	40	0	2.4918	0	91.4593	34.74	56.7193	8.54069	24174
350	40	0	2.24005	0	93.7415	36.11	57.6315	6.25855	25282
350	60	0	2.88768	0	92.1413	46.0626	46.0788	7.85866	25340
350	60	0	2.46839	0	90.5556	47.1338	43.4218	9.44444	25269
350	60	0	2.31169	0	92.5498	47.5185	45.0313	7.45018	25362
400	20	0	2.92783	0	89.7602	40.1719	49.5884	10.2398	22951
400	20	0	2.40774	0	92.4833	44.9686	47.5147	7.51672	21542
400	20	0	2.32754	0	93.0755	46.6523	46.4232	6.92454	22942
400	40	0	2.89062	0	87.9646	33.641	54.3236	12.0354	25106
400	40	0	2.60796	0	92.1231	34.1189	58.0043	7.87689	23923
400	40	0	2.481	0	92.9083	36.3636	56.5446	7.09175	24615
400	60	0	3.45543	0	88.2785	39.3595	48.9189	11.7215	26384
400	60	0	2.69132	0	91.2512	40.5117	50.7394	8.74882	26821
400	60	0	2.78907	0	90.7467	40.2583	50.4884	9.25328	26388
450	20	0	2.99342	0	88.335	34.3011	54.034	11.665	22930
450	20	0	2.7053	0	91.1655	37.4233	53.7421	8.83455	24465
450	20	0	2.39835	0	92.5142	36.8201	55.6942	7.48576	24315
450	40	0	3.20935	0	89.4159	22.8718	66.5441	10.5841	26274
450	40	0	2.91737	0	88.8523	25.2986	63.5537	11.1477	26040
450	40	0	13.7005	0	87.304	26.8608	60.4432	12.696	25463
450	60	0	3.3532	0	85.3354	33.543	51.7924	14.6646	26581
450	60	0	2.94499	0	91.1832	31.7049	59.4783	8.81679	26975
450	60	0	2.45063	0	91.2344	33.3697	57.8647	8.76559	27381
500	20	0	3.18015	0	85.9412	31.0897	54.8514	14.0588	25716
500	20	0	2.87073	0	89.6464	28.9474	60.6991	10.3536	25528
500	20	0	3.02544	0	87.7938	30.0186	57.7752	12.2062	26202
500	40	0	2.98317	0	88.2934	26.5543	61.7392	11.7066	26772
500	40	0	2.78734	0	89.2393	26.5	62.7393	10.7607	27001
500	40	0	2.88525	0	88.7664	26.5271	62.2392	11.2336	27643
500	60	0	3.0303	0	83.8512	28.8671	54.9841	16.1488	27566
500	60	0	3.06585	0	88.0265	29.2017	58.8248	11.9735	27252
500	60		3.04808		85.9388	29.0344	56.9044	14.0612	27512

## Sheet: Roots length and germination
The sheet contains data on root length and germination obtained from the performance of the phytotoxicity test. Each table shows data on root length obtained from using specific biochar and for control. This is raw data that is presented in The manuscript in Table 7. For more data please check Section 2.5. Phytotoxicity tests
200/20					200/40					200/60					Control:
1	16.40	21.05	12.56		1	31.97	19.32	19.49		1	49.32	39.28	45.59		1	15.08	79.49	67.61	31.30	60.11
2	18.29	0.00	0.00		2	14.69	25.02	21.44		2	61.69	25.24	28.90		2	46.67	68.63	22.54	45.56	39.39
3	0.00	0.00	0.00		3	0.00	26.86	14.84		3	59.79	14.91	53.72		3	45.59	48.92	53.22	53.82	47.22
4	0.00	0.00	0.00		4	0.00	13.24	21.99		4	45.80	32.98	45.32		4	65.23	80.75	42.16	57.34	66.54
5	0.00	0.00	0.00		5	0.00	15.21	19.31		5	52.25	32.65	9.71		5	41.77	69.70	11.96	79.55	57.79
6	0.00	0.00	0.00		6	0.00	32.51	20.21		6	49.21	35.22	23.69		6	46.70	52.69	65.59	75.45	76.92
7	0.00	0.00	0.00		7	0.00	27.08	27.51		7	53.10	0.00	57.60		7	30.28	73.65	59.47	72.95	58.27
8	0.00	0.00	0.00		8	0.00	0.00	0.00		8	53.58	0.00	0.00		8	18.64	42.35	60.76	77.64	61.24
9	0.00	0.00	0.00		9	0.00	0.00	0.00		9	45.84	0.00	0.00		9	0.00	57.22	68.17	63.50	0.00
10	0.00	0.00	0.00		10	0.00	0.00	0.00		10	0.00	0.00	0.00		10	0.00	58.24	0.00	48.22	0.00
Average, mm	17.35	X	X		Average, mm	23.33	22.75	20.68		Average, mm	52.29	30.05	37.79		Average, mm	38.74	63.16	50.16	60.53	58.43
Standard deviation	1.33	X	X		Standard deviation	2021-12-22	2021-07-01	3.80		Standard deviation	5.58	8.71	17.46		Standard deviation	16.56	13.18	20.50	16.07	11.39
Average of the total sample, mm	17.08				Average of the total sample, mm	21.92				Average of the total sample, mm	41.61				Average root length, mm	54.80
Standard deviation of the whole sample	3.56				Standard deviation of the whole sample	2021-06-06				Standard deviation of the whole sample	14.46				Seed germination, %	80	100	90	100	80
Seed germination, %	20	10	10		Seed germination, %	20	70	70		Seed germination, %	90	60	70		Average seed germination, %	90
Average seed germination, %	13.33				Average seed germination, %	53.33				Average seed germination, %	73.33
Inhibition of root elongation, %,	68.83				Inhibition of root elongation, %,	60.00				Inhibition of root elongation, %,	24.07
250/20					250/40					250/60
1	32.06	23.27	33.19		1	42.33	69.51	20.49		1	68.73	66.11	32.14
2	2021-03-09	22.12	24.56		2	54.24	64.70	48.45		2	7.98	57.26	66.62
3	14.41	39.45	0.00		3	63.59	65.51	24.94		3	46.53	56.28	42.13
4	40.62	18.99	0.00		4	15.66	46.94	26.33		4	50.55	55.21	66.49
5	0.00	36.37	0.00		5	54.83	61.14	53.66		5	58.38	49.19	23.32
6	0.00	0.00	0.00		6	50.98	50.04	27.03		6	68.44	63.03	55.79
7	0.00	0.00	0.00		7	50.33	23.75	10.54		7	71.44	68.61	62.59
8	0.00	0.00	0.00		8	6.72	0.00	45.09		8	65.68	68.55	65.16
9	0.00	0.00	0.00		9	50.84	0.00	11.94		9	0.00	0.00	0.00
10	0.00	0.00	0.00		10	0.00	0.00	0.00		10	0.00	0.00	0.00
Average, mm	22.54	28.04	28.87		Average, mm	43.28	54.51	29.83		Average, mm	54.72	60.53	51.78
Standard deviation	16.95	2021-09-21	2021-06-10		Standard deviation	19.15	15.90	15.69		Standard deviation	20.93	2021-07-10	17.06
Average of the total sample, mm	26.19				Average of the total sample, mm	41.58				Average of the total sample, mm	55.67
Standard deviation of the whole sample	11.50				Standard deviation of the whole sample	19.21				Standard deviation of the whole sample	15.84
Seed germination, %	40	50	20		Seed germination, %	90	70	90		Seed germination, %	80	80	80
Average seed germination, %	36.67				Average seed germination, %	83.33				Average seed germination, %	80.00
Inhibition of root elongation, %,	52.21				Inhibition of root elongation, %,	24.12				Inhibition of root elongation, %,	-1.59
300/20					300/40					300/60
1	65.16	62.13	29.42		1	57.87	42.86	54.22		1	7.33	60.23	70.30
2	4.54	12.39	2021-05-14		2	61.37	36.78	56.60		2	67.15	77.20	76.01
3	32.29	19.30	12.99		3	48.97	64.67	7.73		3	36.64	56.45	60.39
4	50.23	45.40	53.68		4	56.63	48.92	50.59		4	68.91	78.12	52.98
5	51.41	2021-04-23	36.58		5	39.08	60.40	16.51		5	22.03	6.63	9.45
6	50.51	29.24	42.91		6	47.33	57.22	37.56		6	33.15	2021-05-09	72.26
7	32.21	33.82	49.38		7	38.18	55.30	59.55		7	55.35	60.36	47.84
8	21.12	46.72	0.00		8	67.91	61.42	67.37		8	55.47	84.06	58.78
9	60.55	50.26	0.00		9	74.77	74.05	56.40		9	0.00	69.34	51.76
10	0.00	48.26	0.00		10	47.61	54.48	0.00		10	0.00	0.00	70.28
Average, mm	40.89	35.18	32.87		Average, mm	53.97	55.61	45.17		Average, mm	43.25	55.27	57.01
Standard deviation	19.77	18.65	18.24		Standard deviation	11.95	10.77	20.46		Standard deviation	22.08	29.51	19.30
Average of the total sample, mm	36.53				Average of the total sample, mm	51.80				Average of the total sample, mm	52.35
Standard deviation of the whole sample	18.48				Standard deviation of the whole sample	14.96				Standard deviation of the whole sample	23.77
Seed germination, %	90	100	70		Seed germination, %	100	100	90		Seed germination, %	80	90	100
Average seed germination, %	86.67				Average seed germination, %	96.67				Average seed germination, %	90.00
Inhibition of root elongation, %,	33.34				Inhibition of root elongation, %,	5.47				Inhibition of root elongation, %,	4.47
350/20					350/40					350/60
1	48.74	14.13	58.07		1	43.93	18.29	37.98		1	81.10	69.49	66.69
2	66.36	17.79	71.26		2	49.17	49.17	46.34		2	60.03	72.65	28.19
3	73.35	56.65	60.55		3	2021-06-07	50.84	45.70		3	36.89	33.07	62.60
4	54.56	8.66	57.60		4	13.61	29.16	50.43		4	72.94	66.93	63.72
5	48.22	56.06	61.38		5	3.33	60.51	25.02		5	59.05	54.87	57.58
6	22.87	50.69	47.07		6	54.17	61.47	39.25		6	44.81	66.42	38.17
7	71.44	58.03	7.92		7	59.27	64.84	2021-10-01		7	36.92	54.65	23.65
8	37.27	53.81	13.77		8	63.57	65.47	50.74		8	16.03	65.93	58.59
9	32.43	55.90	6.41		9	57.26	65.85	49.25		9	38.83	79.35	49.31
10	0	0	0		10	0.00	70.09	57.09		10	0.00	0.00	0.00
Average, mm	50.58	41.30	42.67		Average, mm	38.93	53.57	41.18		Average, mm	49.62	62.59	49.83
Standard deviation	17.68	21.06	25.80		Standard deviation	24.26	17.23	14.10		Standard deviation	20.38	13.55	16.07
Average of the total sample, mm	44.85				Average of the total sample, mm	44.75				Average of the total sample, mm	54.02
Standard deviation of the whole sample	21.33				Standard deviation of the whole sample	19.25				Standard deviation of the whole sample	17.38
Seed germination, %	90	90	90		Seed germination, %	90	100	100		Seed germination, %	90	90	90
Average seed germination, %	90.00				Average seed germination, %	96.67				Average seed germination, %	90.00
Inhibition of root elongation, %,	18.15				Inhibition of root elongation, %,	18.34				Inhibition of root elongation, %,	1.42
400/20					400/40					400/60
1	69.47	66.22	70.73		1	71.86	64.18	69.58		1	81.32	70.43	72.19
2	65.67	66.63	75.64		2	67.57	61.72	49.14		2	50.28	50.28	74.38
3	53.79	60.99	67.37		3	65.20	64.20	78.05		3	65.15	62.24	21.05
4	82.95	73.34	73.51		4	69.27	69.56	84.66		4	78.44	56.62	77.52
5	67.50	65.30	69.04		5	59.95	63.97	83.69		5	59.24	65.49	79.36
6	66.93	70.51	71.68		6	66.32	53.97	67.67		6	45.68	43.36	77.48
7	73.66	67.37	70.33		7	2021-05-12	28.50	58.88		7	8.88	8.71	78.48
8	68.80	73.51	54.68		8	63.17	86.00	0.00		8	66.92	65.87	64.24
9	0.00	52.81	63.01		9	77.96	72.65	0.00		9	38.74	22.98	70.19
10	0.00	49.88	64.29		10	0.00	65.42	0.00		10	51.22	0.00	0.00
Average, mm	68.59	64.66	68.03		Average, mm	60.71	63.01	70.24		Average, mm	54.59	49.55	68.32
Standard deviation	2021-08-14	7.99	2021-06-08		Standard deviation	21.48	14.71	13.11		Standard deviation	21.13	21.15	18.37
Average of the total sample, mm	66.98				Average of the total sample, mm	64.16				Average of the total sample, mm	57.38
Standard deviation of the whole sample	7.35				Standard deviation of the whole sample	16.79				Standard deviation of the whole sample	21.09
Seed germination, %	80	100	100		Seed germination, %	90	100	70		Seed germination, %	100	90	90
Average seed germination, %	93.33				Average seed germination, %	86.67				Average seed germination, %	93.33
Inhibition of root elongation, %,	-22.23				Inhibition of root elongation, %,	-17.09				Inhibition of root elongation, %,	-4.71
450/20					450/40					450/60
1	13.59	69.79	77.41		1	41.05	72.88	77.89		1	63.83	41.67	20.27
2	71.44	62.81	32.56		2	72.67	54.13	82.03		2	68.65	77.10	71.30
3	72.04	64.73	84.87		3	68.21	89.14	74.11		3	70.20	60.47	31.82
4	35.01	45.88	82.87		4	82.56	77.74	73.75		4	20.70	2021-12-22	2021-05-04
5	55.41	62.37	54.93		5	78.57	77.94	71.05		5	24.13	79.87	39.97
6	41.91	69.81	81.57		6	73.08	76.21	73.97		6	17.93	70.80	70.73
7	6.91	67.45	76.21		7	83.96	77.08	72.09		7	66.68	77.94	63.09
8	63.36	27.60	77.33		8	14.20	86.35	63.40		8	64.82	0.00	59.80
9	63.72	47.34	76.17		9	79.59	81.07	71.24		9	80.50	0.00	46.34
10	74.36	0.00	69.29		10	81.02	0.00	65.74		10	70.34	0.00	43.02
Average, mm	49.77	57.53	71.32		Average, mm	67.49	76.95	72.53		Average, mm	54.78	60.01	45.14
Standard deviation	24.51	14.31	16.05		Standard deviation	22.48	9.96	5.36		Standard deviation	23.84	24.98	21.89
Average of the total sample, mm	59.61				Average of the total sample, mm	72.16				Average of the total sample, mm	52.56
Standard deviation of the whole sample	20.48				Standard deviation of the whole sample	14.67				Standard deviation of the whole sample	23.34
Seed germination, %	100	90	100		Seed germination, %	100	90	100		Seed germination, %	100	70	100
Average seed germination, %	96.67				Average seed germination, %	96.67				Average seed germination, %	90.00
Inhibition of root elongation, %,	-8.78				Inhibition of root elongation, %,	-31.68				Inhibition of root elongation, %,	2021-04-08
500/20					500/40					500/60
1	65.45	66.61	84.37		1	46.99	53.90	71.20		1	60.27	23.17	58.06
2	65.07	67.40	67.30		2	78.12	83.73	66.52		2	67.69	76.53	71.75
3	64.01	66.11	41.41		3	73.80	80.24	89.48		3	37.73	46.82	2021-06-20
4	5.40	5.73	72.35		4	21.32	78.44	86.84		4	73.82	13.45	59.54
5	72.70	49.83	69.44		5	63.26	61.43	5.99		5	66.24	73.54	58.00
6	73.93	8.82	58.16		6	76.43	15.98	47.70		6	55.88	75.97	54.79
7	82.25	57.20	73.00		7	77.82	85.04	79.39		7	65.31	73.15	36.20
8	6.74	79.68	48.87		8	47.97	80.25	5.46		8	26.32	62.84	71.76
9	0.00	0.00	76.62		9	66.89	84.85	77.97		9	78.34	66.77	70.49
10	0.00	0.00	78.21		10	52.73	85.99	75.78		10	0.00	0.00	0.00
Average, mm	54.44	50.17	66.97		Average, mm	60.53	70.99	60.63		Average, mm	59.07	56.92	54.09
Standard deviation	30.46	27.84	13.55		Standard deviation	18.33	22.14	31.17		Standard deviation	16.93	23.85	21.12
Average of the total sample, mm	57.95				Average of the total sample, mm	64.05				Average of the total , mm	56.69
Standard deviation of the whole sample	24.47				Standard deviation of the whole sample	24.14				Standard deviation of the whole sample	20.12
Seed germination, %	80	80	100		Seed germination, %	100	100	100		Seed germination, %	90	90	90
Average seed germination, %	86.67				Average seed germination, %	100.00				Average seed germination, %	90.00
Inhibition of root elongation, %,	-5.75				Inhibition of root elongation, %,	-16.88				Inhibition of root elongation, %,	-3.45
